# Supplementary material for: Irritability in young people with copy number variants associated with neurodevelopmental disorders (ND-CNVs)
Source: Transl Psychiatry. 2024 Jun 18;14:259. doi: 10.1038/s41398-024-02975-z (PMC11189457; doi:10.1038/s41398-024-02975-z)
Supplement: Supplementary file 2 — SUPPLEMENTARY TABLE 1: [file 41398_2024_2975_MOESM2_ESM.xlsx]

## Sheet: Sheet1
Genotype	N	Critical Region (hg19)
Controls	164
22q11.2 Deletion	150	chr22: 19,037,332-21,466,726
16p11.2 deletion	65	chr16: 29,650,840-30,200,773
15q11.2 deletion	47	chr15: 22,805,313-23,094,530
1q21.1 duplication	29	chr1: 146,527,987-147,394,444
16p11.2 duplication	28	chr16: 29,650,840-30,200,773
15q13.3 deletion	27	chr15: 31,080,645-32,462,776
22q11.2 duplication	27	chr22: 19,037,332-21,466,726
1q21.1 deletion	25	chr1:146,527,987-147,394,444
More than one ND-CNV	22
2p16.3 (NRXN1) deletion	20	chr2:50145643-51259674
15q13.3 duplication	17	chr15:31,080,645-32,462,776
16p11.2 distal deletion	15	chr16:28,823,196-29,046,783
1q21.1 TAR duplication	13	chr1: 145,394,955-145,807,817
TOTAL	649
