# Supplementary material for: Irritability in young people with copy number variants associated with neurodevelopmental disorders (ND-CNVs)
Source: Transl Psychiatry. 2024 Jun 18;14:259. doi: 10.1038/s41398-024-02975-z (PMC11189457; doi:10.1038/s41398-024-02975-z)
Supplement: Supplementary file 3 — SUPPLEMENTARY TABLE 2: [file 41398_2024_2975_MOESM3_ESM.xlsx]

## Sheet: Sheet1
Medication	Number of Individuals
Adderall	1
Aripiprazole	1
Atomoxetine	4
Carbamazepine	1
Fluoxetine	3
Lamotrigine	2
Lithium	1
Methylphenidate	5
Risperidone	1
Sertraline	3
Sodium Valproate	4
Topiramate	1
