# Supplementary material for: Irritability in young people with copy number variants associated with neurodevelopmental disorders (ND-CNVs)
Source: Transl Psychiatry. 2024 Jun 18;14:259. doi: 10.1038/s41398-024-02975-z (PMC11189457; doi:10.1038/s41398-024-02975-z)
Supplement: Supplementary file 4 — SUPPLEMENTARY TABLE 3: [file 41398_2024_2975_MOESM4_ESM.xlsx]

## Sheet: Sheet1
	ND-CNV (n=485)			Control (n=164)			Statistic
Touchy or easily annoyed	176 (36.3%)			23 (14.0%)			p<0.001
Angry and resentful	196 (40.4%)			20 (12.2%)			p<0.001
Temper tantrums	119 (24.5%)			8 (4.9%)			p<0.001
At least 1 Irritable Symptom	264 (54.0%)			33 (20.0%)			p<0.001
At least 2 Irritable Symptoms	158 (32.5%)			32 (19.5%)			p<0.001
At least 3 Irritable Symptoms	69 (14.2%)			1 (3%)			p<0.001
