# Supplementary material for: Irritability in young people with copy number variants associated with neurodevelopmental disorders (ND-CNVs)
Source: Transl Psychiatry. 2024 Jun 18;14:259. doi: 10.1038/s41398-024-02975-z (PMC11189457; doi:10.1038/s41398-024-02975-z)
Supplement: Supplementary file 5 — SUPPLEMENTARY TABLE 4: [file 41398_2024_2975_MOESM5_ESM.xlsx]

## Sheet: Sheet1
	ND-CNV			Irritability
Outcome	OR	CI	p	OR	CI	p
ADHD	6.9	4.51-17.82	7.22 x 10 -6	3.05	1.99-4.53	1.72x10-7
Anxiety	5.06	2.72 - 11.10	3.32 x 10-6	4.97	2.67 - 7.08	4.22x10-9
Autism	19.06	9.59 - 43.51	7.95x10-13	2.42	1.64 - 3.59	6.91x10-5
Mood	2.68	0.48 - 50.41	0.36	3.34	0.98-15.42	0.08
Any Psychiatric Diagnosis	10.41	7.22-19.23	2.00x10-13	3.46	2.22-4.75	1.07x10-7
