# Supplementary material for: Irritability in young people with copy number variants associated with neurodevelopmental disorders (ND-CNVs)
Source: Transl Psychiatry. 2024 Jun 18;14:259. doi: 10.1038/s41398-024-02975-z (PMC11189457; doi:10.1038/s41398-024-02975-z)
Supplement: Supplementary file 6 — SUPPLEMENTARY TABLE 5: [file 41398_2024_2975_MOESM6_ESM.xlsx]

## Sheet: Sheet1
	ND-CNV
Outcome	OR	CI	p
Touchy or easily annoyed	1.28	1.01-2.39	0.243
Angry and resentful	1.24	0.99-2.02	0.285
Temper Tantrums	1.19	1.18-2.39	0.58
